# Supplementary material for: Transcriptome Profiling and Weighted Gene Correlation Network Analysis Reveal Hub Genes and Pathways Involved in the Response to Polyethylene-Glycol-Induced Drought Stress of Two Citrus Rootstocks
Source: Biology (Basel). 2024 Aug 7;13(8):595. doi: 10.3390/biology13080595 (PMC11351357; doi:10.3390/biology13080595)
Supplement: Supplementary file 1 [file biology-13-00595-s001.zip › Table_S1-Primers_sequences.xlsx]

## Sheet: Sheet1
Additional file 1: List of DEGs and their corresponding primer sequences used for the RNA-seq validation by RT-qPCR
Gene	Primer type	Sequence 5'-3'
DREB3A	F	GAGTGAGATCGTTGAGCTGC
	R	GGCGTGTACATCCAACCATC
NF-YA	F	TAACAGTGGGATGGATGGGG
	R	AAGGGTGTGCGAGGTATTCA
AITR5	F	GTACGGACGGAGAGAGGAAG
	R	CCAACCAGACCACCATCTCT
ELIP1	F	CGCTGCATGGCTAAGAATGA
	R	CTGGGCAAACACATCCTGAC
FAD2	F	TCACCAACTTCCTCACCCTC
	R	CAACAGTGTCGTCAAGCCAT
Glycine	F	TAGGGATAACTGAAGGGCGG
	R	CCACTTCCAACAGCAACTCC
HSP70	F	CTCAGAGGCAAGCAACGAAG
	R	TACCCTCCTCAATCGTCAGC
LEA14	F	AGTGATAGCGTCGGGAACAA
	R	TCAATATCCCAGTCGGCTCC
EARLI1	F	GCATACCATATGTGACGGGC
	R	AGAAGCGAGGTTGAGGTTGA
Amylase	F	TTCCTCCACCGTCTCAATCC
	R	TTTCCTCTCTGCAGTTCGGT
